# Supplementary material for: Physiological and metabolic analyses provide insight into soybean seed resistance to fusarium fujikuroi causing seed decay
Source: Front Plant Sci. 2022 Oct 20;13:993519. doi: 10.3389/fpls.2022.993519 (PMC9630849; doi:10.3389/fpls.2022.993519)
Supplement: Supplementary Table S1 — KEGG Pathway enrichment results of differential metabolites at three comparison groups over time after F. fujikuroi. [file DataSheet_2.xlsx]

## Sheet: S88_3.vs.S88_0 group
MapID	MapTitle	Pvalue	x	y	n	N	EnrichDirect	MetaIDs	kegg_cpd_id
map00260	Glycine, serine and threonine metabolism	0.210941	5	6	90	178	Over	L-Homoserine, Betaine aldehyde, L-Tryptophan, L-Cystathionine, Betaine	cpd:C00263,cpd:C00576,cpd:C00078,cpd:C02291,cpd:C00719
map00780	Biotin metabolism	0.245858	3	3	90	178	Over	Desthiobiotin, Biocytin, Biotin	cpd:C01909,cpd:C05552,cpd:C00120
map00960	Tropane, piperidine and pyridine alkaloid biosynthesis	0.496661	6	9	90	178	Over	Cytisine, Senecionine, Nicotinic acid, Scopolamine, Ecgonine, Ecgonine methyl ester	cpd:C10763,cpd:C06176,cpd:C00253,cpd:C01851,cpd:C10858,cpd:C12448
map00052	Galactose metabolism	0.497239	2	2	90	178	Over	Inositol, D-Sorbitol	cpd:C00137,cpd:C00794
map00909	Sesquiterpenoid and triterpenoid biosynthesis	0.497239	2	2	90	178	Over	beta-Caryophyllene, Gossypol	cpd:C09629,cpd:C07667
map01100	Metabolic pathways	0.553733	50	94	90	178	Over	Cytidine, Xylitol, L-Glutamic acid, Pyridoxal, L-Homoserine, N-Acetylneuraminic acid, 2'-Deoxyadenosine, Betaine aldehyde, Corticosterone, 4-Pyridoxate, S-Adenosyl-L-homocysteine, Arachidonic acid, Cholecalciferol, L-Tryptophan, Inositol, Vitamin D2, Kynurenic acid, Indole-3-acetic acid, S-Adenosylmethionine, D-Sorbitol, Desthiobiotin, Cinnamaldehyde, Taxifolin, beta-Caryophyllene, Guanine, Nicot…	cpd:C00475,cpd:C00379,cpd:C00025,cpd:C00250,cpd:C00263,cpd:C00270,cpd:C00559,cpd:C00576,cpd:C02140,cpd:C00847,cpd:C00021,cpd:C00219,cpd:C05443,cpd:C00078,cpd:C00137,cpd:C05441,cpd:C01717,cpd:C00954,cpd:C00019,cpd:C00794,cpd:C01909,cpd:C00903,cpd:C01617,cpd:C09629,cpd:C00242,cpd:C00253,cpd:C01851,cpd:C00315,cpd:C05552,cpd:C03722,cpd:C00355,cpd:C02291,cpd:C00262,cpd:C00719,cpd:C00535,cpd:C00380,cpd…
map02010	ABC transporters	0.559133	7	11	90	178	Over	Xylitol, Inositol, D-Sorbitol, Spermidine, Betaine, Biotin, D-(+)-Octopine	cpd:C00379,cpd:C00137,cpd:C00794,cpd:C00315,cpd:C00719,cpd:C00120,cpd:C04137
map00410	beta-Alanine metabolism	0.620823	3	4	90	178	Over	Spermidine, Quinolinic acid, Pantothenic acid	cpd:C00315,cpd:C03722,cpd:C00864
map00860	Porphyrin and chlorophyll metabolism	0.620823	3	4	90	178	Over	L-Glutamic acid, Pheophorbide A, Stercobilin	cpd:C00025,cpd:C18021,cpd:C05793
map00270	Cysteine and methionine metabolism	0.682235	4	6	90	178	Over	L-Homoserine, S-Adenosyl-L-homocysteine, S-Adenosylmethionine, L-Cystathionine	cpd:C00263,cpd:C00021,cpd:C00019,cpd:C02291
map00330	Arginine and proline metabolism	0.682235	4	6	90	178	Over	L-Glutamic acid, S-Adenosylmethionine, Spermidine, D-(+)-Octopine	cpd:C00025,cpd:C00019,cpd:C00315,cpd:C04137
map00480	Glutathione metabolism	0.682235	4	6	90	178	Over	L-Glutamic acid, Spermidine, (5-L-Glutamyl)-L-amino acid, L-Pyroglutamic acid	cpd:C00025,cpd:C00315,cpd:C03740,cpd:C01879
map00380	Tryptophan metabolism	0.746876	6	10	90	178	Over	3-Indoleacetonitrile, L-Tryptophan, Tryptophol, Kynurenic acid, Indole-3-acetic acid, Quinolinic acid	cpd:C02938,cpd:C00078,cpd:C00955,cpd:C01717,cpd:C00954,cpd:C03722
map01230	Biosynthesis of amino acids	0.746876	6	10	90	178	Over	L-Homoserine, S-Adenosyl-L-homocysteine, L-Tryptophan, S-Adenosylmethionine, L-Cystathionine, L-Saccharopine	cpd:C00263,cpd:C00021,cpd:C00078,cpd:C00019,cpd:C02291,cpd:C00449
map00590	Arachidonic acid metabolism	1	3	5	90	178	Over	Arachidonic acid, 16(R)-HETE, Prostaglandin J2	cpd:C00219,cpd:C14778,cpd:C05957
map04075	Plant hormone signal transduction	1	3	5	90	178	Over	Indole-3-acetic acid, Abscisic Acid, Jasmonic acid	cpd:C00954,cpd:C06082,cpd:C08491
map00051	Fructose and mannose metabolism	1	1	1	90	178	Over	D-Sorbitol	cpd:C00794
map00100	Steroid biosynthesis	1	2	3	90	178	Over	Cholecalciferol, Vitamin D2	cpd:C05443,cpd:C05441
map00300	Lysine biosynthesis	1	2	3	90	178	Over	L-Homoserine, L-Saccharopine	cpd:C00263,cpd:C00449
map00340	Histidine metabolism	1	2	3	90	178	Over	L-Glutamic acid, Methylimidazoleacetic acid	cpd:C00025,cpd:C05828
map00440	Phosphonate and phosphinate metabolism	1	1	1	90	178	Over	Bialaphos	cpd:C06457
map00520	Amino sugar and nucleotide sugar metabolism	1	1	1	90	178	Over	N-Acetylneuraminic acid	cpd:C00270
map00562	Inositol phosphate metabolism	1	1	1	90	178	Over	Inositol	cpd:C00137
map00592	alpha-Linolenic acid metabolism	1	1	1	90	178	Over	Jasmonic acid	cpd:C08491
map00740	Riboflavin metabolism	1	1	1	90	178	Over	Riboflavin	cpd:C00255
map00760	Nicotinate and nicotinamide metabolism	1	4	7	90	178	Over	Nicotinic acid, Quinolinic acid, 6-Hydroxynicotinic acid, 汕-Nicotinamide mononucleotide	cpd:C00253,cpd:C03722,cpd:C01020,cpd:C00455
map00901	Indole alkaloid biosynthesis	1	2	3	90	178	Over	Vincristine, L-Tryptophan	cpd:C07204,cpd:C00078
map00902	Monoterpenoid biosynthesis	1	2	3	90	178	Over	Carvone, Loganic acid	cpd:C11383,cpd:C01512
map00910	Nitrogen metabolism	1	1	1	90	178	Over	L-Glutamic acid	cpd:C00025
map00920	Sulfur metabolism	1	1	1	90	178	Over	L-Homoserine	cpd:C00263
map00940	Phenylpropanoid biosynthesis	1	5	9	90	178	Over	Coniferin, Coumarin, Cinnamaldehyde, Spermidine, Scopoletin	cpd:C00761,cpd:C05851,cpd:C00903,cpd:C00315,cpd:C01752
map00942	Anthocyanin biosynthesis	1	1	1	90	178	Over	Cyanidin chloride	cpd:C05905
map00970	Aminoacyl-tRNA biosynthesis	1	2	3	90	178	Over	L-Glutamic acid, L-Tryptophan	cpd:C00025,cpd:C00078
map04070	Phosphatidylinositol signaling system	1	1	1	90	178	Over	Inositol	cpd:C00137
map04122	Sulfur relay system	1	1	1	90	178	Over	S-Adenosylmethionine	cpd:C00019

## Sheet: S88_5.vs.S88_3 group
MapID	MapTitle	Pvalue	x	y	n	N	EnrichDirect	MetaIDs	kegg_cpd_id
map00943	Isoflavonoid biosynthesis	0.0753251	6	9	65	178	Over	Formononetin, Daidzin, Glycitin, Glycitein, Biochanin A, Genistein	cpd:C00858,cpd:C10216,cpd:C16195,cpd:C14536,cpd:C00814,cpd:C06563;cpd:C09126
map00052	Galactose metabolism	0.132038	2	2	65	178	Over	Inositol, D-Sorbitol	cpd:C00137,cpd:C00794
map00232	Caffeine metabolism	0.132038	2	2	65	178	Over	1-Methyluric acid, Xanthine	cpd:C16359,cpd:C00385
map02010	ABC transporters	0.212724	6	11	65	178	Over	Xylitol, Glutathione, Inositol, D-Sorbitol, Spermidine, Oleandomycin	cpd:C00379,cpd:C00051,cpd:C00137,cpd:C00794,cpd:C00315,cpd:C01946
map00240	Pyrimidine metabolism	0.356444	3	5	65	178	Over	UDP, Uridine 5'-monophosphate, Uracil	cpd:C00015,cpd:C00105,cpd:C00106
map00051	Fructose and mannose metabolism	0.365169	1	1	65	178	Over	D-Sorbitol	cpd:C00794
map00562	Inositol phosphate metabolism	0.365169	1	1	65	178	Over	Inositol	cpd:C00137
map00600	Sphingolipid metabolism	0.365169	1	1	65	178	Over	O-Phosphorylethanolamine	cpd:C00346
map00740	Riboflavin metabolism	0.365169	1	1	65	178	Over	Riboflavin	cpd:C00255
map01502	Vancomycin resistance	0.365169	1	1	65	178	Over	D-Alanyl-D-alanine	cpd:C00993
map04070	Phosphatidylinositol signaling system	0.365169	1	1	65	178	Over	Inositol	cpd:C00137
map00230	Purine metabolism	0.500512	5	10	65	178	Over	ADP-ribose, Uric acid, Inosine, Adenylosuccinic acid, Xanthine	cpd:C00301,cpd:C00366,cpd:C00294,cpd:C03794,cpd:C00385
map00380	Tryptophan metabolism	0.500512	5	10	65	178	Over	Indole-3-acetamide, L-Kynurenine, Tryptophol, Indole-3-acetic acid, Indole	cpd:C02693,cpd:C00328,cpd:C00955,cpd:C00954,cpd:C00463
map00941	Flavonoid biosynthesis	0.552096	6	13	65	178	Over	Prunin, Chlorogenic acid, Taxifolin, Myricetin, Dihydrokaempferol, Naringeninchalcone	cpd:C09099,cpd:C00852,cpd:C01617,cpd:C10107,cpd:C00974,cpd:C06561
map00100	Steroid biosynthesis	0.554933	2	3	65	178	Over	Cholecalciferol, Stigmasterol	cpd:C05443,cpd:C05442
map00130	Ubiquinone and other terpenoid-quinone biosynthesis	0.554933	2	3	65	178	Over	Phylloquinone, Menaquinone	cpd:C02059,cpd:C00828
map00770	Pantothenate and CoA biosynthesis	0.554933	2	3	65	178	Over	Pantetheine, Uracil	cpd:C00831,cpd:C00106
map00906	Carotenoid biosynthesis	0.554933	2	3	65	178	Over	Canthaxanthin, Abscisic acid glucose ester	cpd:C08583,cpd:C15970
map00410	beta-Alanine metabolism	0.623601	2	4	65	178	Over	Spermidine, Uracil	cpd:C00315,cpd:C00106
map00945	Stilbenoid, diarylheptanoid and gingerol biosynthesis	0.623601	2	4	65	178	Over	Chlorogenic acid, 6-Gingerol	cpd:C00852,cpd:C10462
map00940	Phenylpropanoid biosynthesis	0.725803	4	9	65	178	Over	Chlorogenic acid, Ferulaldehyde, Spermidine, Eugenol	cpd:C00852,cpd:C02666,cpd:C00315,cpd:C10453
map00040	Pentose and glucuronate interconversions	1	1	2	65	178	Over	Xylitol	cpd:C00379
map00053	Ascorbate and aldarate metabolism	1	1	2	65	178	Over	Inositol	cpd:C00137
map00350	Tyrosine metabolism	1	2	5	65	178	Over	4-Hydroxyphenylacetic acid, Salidroside	cpd:C00642,cpd:C06046
map00591	Linoleic acid metabolism	1	1	2	65	178	Over	Linoleic acid	cpd:C01595
map00790	Folate biosynthesis	1	1	2	65	178	Over	7,8-Dihydroneopterin	cpd:C04874
map00904	Diterpenoid biosynthesis	1	1	2	65	178	Over	Ferruginol	cpd:C09092
map00909	Sesquiterpenoid and triterpenoid biosynthesis	1	1	2	65	178	Over	Gossypol	cpd:C07667

## Sheet: S88_5.vs.S88_0 group
Map ID	Map Title	P value	x	y	n	N	EnrichDirect	Meta IDs	kegg_cpd_id
map00260	Glycine, serine and threonine metabolism	0.0295685	6	6	93	178	Over	L-Homoserine, Betaine aldehyde, L-Tryptophan, Choline, L-Cystathionine, Betaine	cpd:C00263,cpd:C00576,cpd:C00078,cpd:C00114,cpd:C02291,cpd:C00719
map00960	Tropane, piperidine and pyridine alkaloid biosynthesis	0.172533	7	9	93	178	Over	Pipecolic acid, Senecionine, Nicotinic acid, Scopolamine, Ecgonine, Piperine, Ecgonine methyl ester	cpd:C00408,cpd:C06176,cpd:C00253,cpd:C01851,cpd:C10858,cpd:C03882,cpd:C12448
map00270	Cysteine and methionine metabolism	0.213647	5	6	93	178	Over	Glutathione, L-Homoserine, S-Adenosyl-L-homocysteine, S-Adenosylmethionine, L-Cystathionine	cpd:C00051,cpd:C00263,cpd:C00021,cpd:C00019,cpd:C02291
map00330	Arginine and proline metabolism	0.213647	5	6	93	178	Over	L-Glutamic acid, S-Adenosylmethionine, L-Ornithine, Agmatine, D-(+)-Octopine	cpd:C00025,cpd:C00019,cpd:C00077,cpd:C00179,cpd:C04137
map00770	Pantothenate and CoA biosynthesis	0.247286	3	3	93	178	Over	Pantetheine, Uracil, Pantothenic acid	cpd:C00831,cpd:C00106,cpd:C00864
map01210	2-Oxocarboxylic acid metabolism	0.247286	3	3	93	178	Over	L-Tryptophan, L-Ornithine, N-Acetylornithine	cpd:C00078,cpd:C00077,cpd:C00437
map01230	Biosynthesis of amino acids	0.334743	7	10	93	178	Over	L-Homoserine, S-Adenosyl-L-homocysteine, L-Tryptophan, S-Adenosylmethionine, L-Ornithine, L-Cystathionine, N-Acetylornithine	cpd:C00263,cpd:C00021,cpd:C00078,cpd:C00019,cpd:C00077,cpd:C02291,cpd:C00437
map00220	Arginine biosynthesis	0.370458	4	5	93	178	Over	L-Glutamic acid, L-Ornithine, N-Acetylornithine, alpha-Ketoglutaric acid	cpd:C00025,cpd:C00077,cpd:C00437,cpd:C00026
map00240	Pyrimidine metabolism	0.370458	4	5	93	178	Over	UDP, Uridine 5'-monophosphate, Uracil, Cytosine	cpd:C00015,cpd:C00105,cpd:C00106,cpd:C00380
map01110	Biosynthesis of secondary metabolites	0.428705	37	65	93	178	Over	L-Glutamic acid, Formononetin, Eucalyptol, L-Homoserine, Phylloquinone, L-Tryptophan, Stigmasterol, Menaquinone, Pipecolic acid, Colchicine, Capsaicin, S-Adenosylmethionine, Chlorogenic acid, Coumarin, Indole, Bergapten, Cinnamaldehyde, Senecionine, beta-Caryophyllene, Camptothecin, Ferulaldehyde, Nicotinic acid, Scopolamine, L-Ornithine, Resveratrol, Ferruginol, Levodopa, L-Cystathionine, Scopol…	cpd:C00025,cpd:C00858,cpd:C09844,cpd:C00263,cpd:C02059,cpd:C00078,cpd:C05442,cpd:C00828,cpd:C00408,cpd:C07592,cpd:C06866,cpd:C00019,cpd:C00852,cpd:C05851,cpd:C00463,cpd:C01557,cpd:C00903,cpd:C06176,cpd:C09629,cpd:C01897,cpd:C02666,cpd:C00253,cpd:C01851,cpd:C00077,cpd:C03582,cpd:C09092,cpd:C00355,cpd:C02291,cpd:C01752,cpd:C10874,cpd:C06562,cpd:C00020,cpd:C06563;cpd:C09126,cpd:C00864,cpd:C06561,cpd…
map00430	Taurine and hypotaurine metabolism	0.498191	2	2	93	178	Over	L-Glutamic acid, alpha-Ketoglutaric acid	cpd:C00025,cpd:C00026
map00630	Glyoxylate and dicarboxylate metabolism	0.498191	2	2	93	178	Over	L-Glutamic acid, alpha-Ketoglutaric acid	cpd:C00025,cpd:C00026
map00650	Butanoate metabolism	0.498191	2	2	93	178	Over	L-Glutamic acid, alpha-Ketoglutaric acid	cpd:C00025,cpd:C00026
map00660	C5-Branched dibasic acid metabolism	0.498191	2	2	93	178	Over	L-Glutamic acid, alpha-Ketoglutaric acid	cpd:C00025,cpd:C00026
map00790	Folate biosynthesis	0.498191	2	2	93	178	Over	4-Aminobenzoic acid, 7,8-Dihydroneopterin	cpd:C00568,cpd:C04874
map01100	Metabolic pathways	0.676597	51	94	93	178	Over	Glutathione, L-Glutamic acid, L-Kynurenine, Pyridoxal, Prostaglandin A2, L-Homoserine, Phylloquinone, UDP, 2'-Deoxyadenosine, Betaine aldehyde, S-Adenosyl-L-homocysteine, Arachidonic acid, Uridine 5'-monophosphate, Trehalose 6-phosphate, L-Tryptophan, Menaquinone, Pipecolic acid, Kynurenic acid, Choline, Capsaicin, S-Adenosylmethionine, Indole, Cinnamaldehyde, Pyridoxamine, beta-Caryophyllene, Gu…	cpd:C00051,cpd:C00025,cpd:C00328,cpd:C00250,cpd:C05953,cpd:C00263,cpd:C02059,cpd:C00015,cpd:C00559,cpd:C00576,cpd:C00021,cpd:C00219,cpd:C00105,cpd:C00689,cpd:C00078,cpd:C00828,cpd:C00408,cpd:C01717,cpd:C00114,cpd:C06866,cpd:C00019,cpd:C00463,cpd:C00903,cpd:C00534,cpd:C09629,cpd:C00242,cpd:C00568,cpd:C02666,cpd:C00153,cpd:C00253,cpd:C01851,cpd:C00077,cpd:C00355,cpd:C02291,cpd:C00262,cpd:C00719,cpd…
map00380	Tryptophan metabolism	0.749377	6	10	93	178	Over	Indole-3-acetamide, L-Kynurenine, L-Tryptophan, Kynurenic acid, Indole, Xanthurenic acid	cpd:C02693,cpd:C00328,cpd:C00078,cpd:C01717,cpd:C00463,cpd:C02470
map00061	Fatty acid biosynthesis	1	2	3	93	178	Over	Palmitoleic Acid, Palmitic Acid	cpd:C08362,cpd:C00249
map00130	Ubiquinone and other terpenoid-quinone biosynthesis	1	2	3	93	178	Over	Phylloquinone, Menaquinone	cpd:C02059,cpd:C00828
map00300	Lysine biosynthesis	1	2	3	93	178	Over	L-Homoserine, alpha-Ketoglutaric acid	cpd:C00263,cpd:C00026
map00340	Histidine metabolism	1	2	3	93	178	Over	L-Glutamic acid, alpha-Ketoglutaric acid	cpd:C00025,cpd:C00026
map00901	Indole alkaloid biosynthesis	1	2	3	93	178	Over	L-Tryptophan, Vindoline	cpd:C00078,cpd:C01626
map00970	Aminoacyl-tRNA biosynthesis	1	2	3	93	178	Over	L-Glutamic acid, L-Tryptophan	cpd:C00025,cpd:C00078
map00020	Citrate cycle (TCA cycle)	1	1	1	93	178	Over	alpha-Ketoglutaric acid	cpd:C00026
map00062	Fatty acid elongation	1	1	1	93	178	Over	Palmitic Acid	cpd:C00249
map00071	Fatty acid degradation	1	1	1	93	178	Over	Palmitic Acid	cpd:C00249
map00360	Phenylalanine metabolism	1	4	7	93	178	Over	2-Phenylacetamide, Capsaicin, Phenethylamine, Phenylglyoxylic acid	cpd:C02505,cpd:C06866,cpd:C05332,cpd:C02137
map00440	Phosphonate and phosphinate metabolism	1	1	1	93	178	Over	Bialaphos	cpd:C06457
map00500	Starch and sucrose metabolism	1	1	1	93	178	Over	Trehalose 6-phosphate	cpd:C00689
map00590	Arachidonic acid metabolism	1	3	5	93	178	Over	Prostaglandin A2, Arachidonic acid, Prostaglandin J2	cpd:C05953,cpd:C00219,cpd:C05957
map00908	Zeatin biosynthesis	1	3	5	93	178	Over	UDP, S-Adenosylmethionine, Adenosine 5'-monophosphate	cpd:C00015,cpd:C00019,cpd:C00020
map00910	Nitrogen metabolism	1	1	1	93	178	Over	L-Glutamic acid	cpd:C00025
map00920	Sulfur metabolism	1	1	1	93	178	Over	L-Homoserine	cpd:C00263
map00940	Phenylpropanoid biosynthesis	1	5	9	93	178	Over	Chlorogenic acid, Coumarin, Cinnamaldehyde, Ferulaldehyde, Scopoletin	cpd:C00852,cpd:C05851,cpd:C00903,cpd:C02666,cpd:C01752
map00950	Isoquinoline alkaloid biosynthesis	1	4	7	93	178	Over	Colchicine, 3,4-Dihydroxybenzaldehyde, Levodopa, Sanguinarine	cpd:C07592,cpd:C16700,cpd:C00355,cpd:C06162
map01212	Fatty acid metabolism	1	1	1	93	178	Over	Palmitic Acid	cpd:C00249
map01502	Vancomycin resistance	1	1	1	93	178	Over	D-Alanyl-D-alanine	cpd:C00993
map02010	ABC transporters	1	6	11	93	178	Over	Glutathione, Choline, L-Ornithine, Betaine, Biotin, D-(+)-Octopine	cpd:C00051,cpd:C00114,cpd:C00077,cpd:C00719,cpd:C00120,cpd:C04137
map04122	Sulfur relay system	1	1	1	93	178	Over	S-Adenosylmethionine	cpd:C00019
