# Supplementary material for: Physiological and metabolic analyses provide insight into soybean seed resistance to fusarium fujikuroi causing seed decay
Source: Front Plant Sci. 2022 Oct 20;13:993519. doi: 10.3389/fpls.2022.993519 (PMC9630849; doi:10.3389/fpls.2022.993519)
Supplement: Supplementary Table S2 — Changes in metabolites of amino acid metabolic pathways at 3 dpi. [file DataSheet_3.xlsx]

## Sheet: Sheet1
Supplementary Table S2 Changes in metabolites of amino acid metabolic pathways at 3 dpi
Compound_ID	Name	Formula	Molecular Weight	RT [min]	m/z	mzCloud_Results	mzVault_Results	MassList_Results	pos_S88_3_1	pos_S88_3_2	pos_S88_3_3	pos_S88_3_4	pos_S88_3_5	pos_S88_3_6	pos_S88_0_1	pos_S88_0_2	pos_S88_0_3	pos_S88_0_4	pos_S88_0_5	pos_S88_0_6	FC	log2FC	Pvalue	ROC	VIP	Up.Down
Com_27144_pos	L-Glutathione (reduced)	C10 H17 N3 O6 S	307.083	9.71	308.09	Full match	Full match	Full match	2.3193e+06	2.55724e+06	2.66865e+06	2.17443e+06	2.64343e+06	2.9351e+06	102681	116829	139797	93970.9	95753.8	114127	23.0686	4.52786	1.04709e-11	1	1.21082	up
Com_1717_pos	S-Adenosyl-L-homocysteine	C14 H20 N6 O5 S	384.122	6.805	385.129	No results	No results	Full match	1.25973e+08	1.30863e+08	1.31311e+08	1.37304e+08	1.35046e+08	1.35225e+08	1.34619e+06	1.1903e+06	1.27886e+06	1.22572e+06	1.31727e+06	1.23376e+06	104.809	6.71162	2.78716e-17	1	1.27939	up
Com_1287_pos	L-Homoserine	C4 H9 N O3	119.058	1.227	120.065	No results	No results	Full match	1.27515e+08	1.35767e+08	1.27172e+08	1.21071e+08	1.25234e+08	1.14957e+08	6.01425e+07	5.42758e+07	5.35508e+07	5.13232e+07	5.32575e+07	5.21898e+07	2.31483	1.2109	1.61018e-10	1	1.07292	up
Com_2180_pos	Indole-3-acetic acid	C10 H9 N O2	175.063	9.456	176.07	Full match	Full match	Full match	1.0134e+08	9.99928e+07	1.03979e+08	1.00211e+08	9.39544e+07	9.79109e+07	1.59638e+07	1.73545e+07	1.62886e+07	1.52603e+07	1.6617e+07	1.70752e+07	6.0612	2.5996	3.68193e-14	1	1.19519	up
Com_879_pos	L-Saccharopine	C11 H20 N2 O6	276.131	1.21	277.139	Full match	Full match	Full match	2.68868e+08	2.67401e+08	2.79891e+08	2.85047e+08	2.66e+08	2.762e+08	7.41285e+06	8.48298e+06	7.82573e+06	8.75181e+06	7.35641e+06	8.72822e+06	33.8442	5.08084	3.05968e-11	1	1.39665	up
Com_19094_pos	3-Indoleacetonitrile	C10 H8 N2	174.079	7.967	175.087	Invalid mass	No results	No match	6.10479e+06	6.10283e+06	5.7749e+06	6.46773e+06	5.94168e+06	6.23094e+06	1.56271e+06	1.47008e+06	1.27438e+06	1.45088e+06	1.56364e+06	1.68221e+06	4.06745	2.02413	1.09898e-08	1	1.39286	up
Com_625_pos	Phenethylamine	C8 H11 N	121.09	5.894	122.097	Full match	Full match	Full match	8.83848e+07	9.27102e+07	3.53901e+08	4.20436e+08	8.90824e+07	9.13384e+07	5.92117e+06	6.25241e+06	6.53502e+06	6.56599e+06	7.00174e+06	6.04077e+06	29.6435	4.88964	0.000145108	1	1.09597	up
Com_43_pos	Betaine	C5 H11 N O2	117.079	1.246	118.086	Full match	Full match	Full match	3.55897e+09	3.60934e+09	3.81342e+09	3.76886e+09	3.63799e+09	3.80641e+09	9.09898e+08	7.86729e+08	8.46268e+08	7.68829e+08	8.67211e+08	7.78096e+08	4.47747	2.16269	5.52402e-10	1	1.09084	up
Com_2871_pos	N6-Acetyl-L-lysine	C8 H16 N2 O3	188.116	1.584	189.123	Full match	Full match	Full match	6.22122e+07	6.20394e+07	4.66066e+07	6.77605e+07	5.74048e+07	6.84701e+07	2.54671e+06	2.21779e+06	2.19958e+06	2.71439e+06	2.40907e+06	2.28861e+06	25.354	4.66414	3.12439e-11	1	1.30226	up
Com_40485_pos	Levodopa	C9 H11 N O4	197.068	9.128	198.075	No results	No results	Full match	377030	377706	385072	425159	362280	387055	1.9795e+06	1.90875e+06	2.32778e+06	1.78925e+06	2.36217e+06	1.61121e+06	0.193202	-2.37182	1.51637e-07	1	1.32718	down
Com_9764_pos	D-(+)-Octopine	C9 H18 N4 O4	246.132	1.292	247.139	No results	No results	Full match	1.60911e+07	1.56797e+07	1.73905e+07	1.58222e+07	1.45974e+07	1.53452e+07	2.08708e+06	2.39027e+06	4.17607e+06	3.39974e+06	2.49405e+06	2.61963e+06	5.52962	2.46718	7.26051e-06	1	1.29938	up
Com_23844_pos	S-Adenosylmethionine	C15 H22 N6 O5 S	398.136	1.197	399.143	Full match	Full match	Full match	3.75195e+06	1.85867e+06	3.09568e+06	3.25711e+06	2.44443e+06	2.63097e+06	536479	541528	587391	608240	547297	607099	4.97043	2.31337	9.86843e-06	1	1.1852	up
Com_9904_pos	Methylimidazoleacetic acid	C6 H8 N2 O2	140.058	1.29	141.066	Full match	No results	No results	704792	899825	606814	577647	470546	486324	2.52637e+06	1.90358e+07	1.03535e+07	9.80041e+06	1.00677e+07	1.24588e+06	0.0706387	-3.8234	0.00216744	1	1.15901	down
Com_38388_pos	Quinolinic acid	C7 H5 N O4	167.022	1.323	168.029	No results	No results	Full match	567512	572426	520344	584451	562847	1.04487e+06	2.29609e+06	2.27476e+06	2.58891e+06	2.28116e+06	2.42977e+06	2.40122e+06	0.269932	-1.88933	3.45294e-05	1	1.39249	down
Com_2140_pos	Kynurenic acid	C10 H7 N O3	189.043	7.14	190.05	Full match	Full match	Full match	3.52617e+07	3.63794e+07	3.41418e+07	3.55051e+07	3.29009e+07	3.46765e+07	1.75534e+06	1.21182e+06	1.59322e+06	1.48854e+06	1.40531e+06	1.47149e+06	23.4004	4.54846	2.66764e-09	1	1.31481	up
Com_108_pos	L-Glutamic acid	C5 H9 N O4	147.053	1.233	148.06	Full match	Full match	Full match	1.954e+09	2.01242e+09	1.97713e+09	2.01327e+09	1.91991e+09	1.92209e+09	7.0854e+08	6.8253e+08	6.9031e+08	6.74595e+08	6.87312e+08	6.78405e+08	2.86262	1.51733	1.38356e-15	1	1.20331	up
